# Supplementary material for: Engineering Bacillus subtilis J46 for efficient utilization of galactose through adaptive laboratory evolution
Source: AMB Express. 2024 Jan 29;14:14. doi: 10.1186/s13568-024-01666-8 (PMC10822834; doi:10.1186/s13568-024-01666-8)
Supplement: Supplementary file 2 — Additional file 2: Table S2. Frequencies of mutations in each population during adaptive laboratory evolution. [file 13568_2024_1666_MOESM2_ESM.xlsx]

## Sheet: S_Table_2
						Generation
						0			500			1000			1500			2000			2500			3000			3500			4000			4500			5000
Gene	Position	Ref. Base	Qry. Base	Mutation type	SNP Type	Count	Coverage	Frequency	Count	Coverage	Frequency	Count	Coverage	Frequency	Count	Coverage	Frequency	Count	Coverage	Frequency	Count	Coverage	Frequency	Count	Coverage	Frequency	Count	Coverage	Frequency	Count	Coverage	Frequency	Count	Coverage	Frequency	Count	Coverage	Frequency
araR	1220431	A	G	H226R	Substitution	0	50	0	4	50	8	8	50	17	10	50	20	30	50	60	32	50	65	34	50	68	45	50	90	49	50	98	50	50	100	50	50	100
glcR	1474174	.	T	Non-Synonymous	Insertion	0	50	0	10	50	20	15	50	30	20	50	40	22	50	45	25	50	50	30	50	60	32	50	65	35	50	70	39	50	78	40	50	80
mutL	3776519	C	.	Non-Synonymous	Deletion	0	50	0	0	50	0	0	50	0	5	50	10	7	50	13	7.5	50	15	9	50	18	10	50	20	15	50	30	23	50	45	21	50	42
yfhA	2882228	A	G	H205R	Substitution	0	50	0	10	50	20	15	50	30	10	50	20	13	50	25	10	50	20	7.5	50	15	10	50	20	5	50	10	2.5	50	5	1.5	50	3
yvcJ	1307971	T	C	E30G	Substitution	0	50	0	9	50	18	6	50	12	5.5	50	11	5	50	10	10	50	20	15	50	30	17	50	35	20	50	40	14	50	28	13	50	25
