# Supplementary material for: Engineering Bacillus subtilis J46 for efficient utilization of galactose through adaptive laboratory evolution
Source: AMB Express. 2024 Jan 29;14:14. doi: 10.1186/s13568-024-01666-8 (PMC10822834; doi:10.1186/s13568-024-01666-8)
Supplement: Supplementary file 3 — Additional file 3: Table S3. Transcriptomic analysis of J46, BSGA14, and BSGALE1 related to arabinose catabolism. [file 13568_2024_1666_MOESM3_ESM.xlsx]

## Sheet: S_Table_3
Strain	Gene	Product	Function	Differential Expression Log2 Ratio	Differential Expression Adjusted p-value
BSGA14	araE	L-arabinose permease	uptake of arabinose, galactose and xylose	3.9897	5.25305e-10
BSGALE1				2.88337	1.35981e-12
BSGA14	araR	transcriptional repressor (GntR family, LacI family)	regulation of arabinose utilization	-2.77515	1.52723e-07
BSGALE1				-2.34262	4.17771e-11
BSGA14	araB	L-ribulokinase	arabinose utilization	3.4561	3.26337e-13
BSGALE1				2.87211	1.42981e-08
BSGA14	araD	L-ribulose-phosphate 4-epimerase	arabinose utilization	2.78037	4.86088e-09
BSGALE1				2.25174	6.41455e-07
BSGA14	araL	sugar phosphate phosphatase	detoxification of accidental accumulation of phosphorylated metabolites	2.22453	2.45376e-11
BSGALE1				1.98178	1.35981e-12
BSGA14	araM	glycerol-1-phosphate dehydrogenase	biosynthesis of phosphoglycerolipids	2.1755	3.21166e-10
BSGALE1				1.78058	2.75119e-11
BSGA14	araN	α-1,5-arabinooligosaccharide ABC transporter (sugar-binding protein)	uptake of α-1,5-arabinooligosaccharides	2.12347	6.21249e-08
BSGALE1				1.68616	1.0372e-05
BSGA14	abnA	endo-1,5-alpha-L-arabinosidase	arabinan degradation	2.98819	3.60672e-07
BSGALE1				2.65387	2.35182e-08
