# Supplementary material for: Engineering Bacillus subtilis J46 for efficient utilization of galactose through adaptive laboratory evolution
Source: AMB Express. 2024 Jan 29;14:14. doi: 10.1186/s13568-024-01666-8 (PMC10822834; doi:10.1186/s13568-024-01666-8)
Supplement: Supplementary file 4 — Additional file 4: Table S4. Transcriptomic analysis of J46, BSGA14, and BSGALE3 related to galactose catabolism. [file 13568_2024_1666_MOESM4_ESM.xlsx]

## Sheet: S_Table_4
Strain	Gene	Product	Function	Differential Expression Log2 Ratio	Differential Expression Adjusted p-value
BSGA14	galE	UDP glucose 4-epimerase	galactose utilization	3.45857	2.08207e-14
BSGALE3				2.98459	2.13913e-15
BSGA14	galT	galactose-1-phosphate uridylyltransferase	galactose utilization	3.129	2.02451e-15
BSGALE3				2.6486	2.45836e-17
BSGA14	galK	galactokinase	galactose utilization	2.65434	6.11468e-11
BSGALE3				1.98812	1.10769e-11
